# Supplementary material for: The Healthcare Experience of Autistic Patients in Orthopaedic Surgery and Closely Related Fields: A Scoping Review
Source: Children (Basel). 2023 May 22;10(5):906. doi: 10.3390/children10050906 (PMC10217637; doi:10.3390/children10050906)
Supplement: Supplementary file 1 [file children-10-00906-s001.zip]

Archive with 1 entries (1 files):
- children-2403341-supplementary.pdf
